# Supplementary material for: Status of primary and secondary mental healthcare of people with severe mental illness: an epidemiological study from the UK PARTNERS2 programme
Source: BJPsych Open. 2021 Feb 15;7(2):e53. doi: 10.1192/bjo.2021.10 (PMC8058911; doi:10.1192/bjo.2021.10)
Supplement: Supplementary file 1 [file S2056472421000107sup001.zip]

Archive with 4 entries (4 files):
- ONLINE_DET_Manualforsecondarycare.docx
- ONLINE_DET_Primary_Care.pdf
- ONLINE_DETSecondaryCare.pdf
- PARTNERS2_WS1_ONLINE_tables_and_figure_130920.docx
